# Supplementary material for: Nasal Retinal Degeneration Is a Feature of a Subset of CRX-Associated Retinopathies
Source: Genes (Basel). 2026 Jan 1;17(1):50. doi: 10.3390/genes17010050 (PMC12841240; doi:10.3390/genes17010050)
Supplement: Supplementary file 1 [file genes-17-00050-s001.zip]

Archive with 1 entries (1 files):
- genes-4000129-supplementary.pdf
